# Supplementary material for: The role of leptin in reproductive dysfunction in patients with varicocele: a systematic review and meta-analysis
Source: Front Urol. 2026 Jun 5;6:1835856. doi: 10.3389/fruro.2026.1835856 (PMC13278944; doi:10.3389/fruro.2026.1835856)
Supplement: Supplementary Table 1 — Results of quality assessment of included studies. [file Table1.xlsx]

## Sheet: Sheet1
Author	Year	Country	Design	Participants (n)	Comparison (n)	Age (years, means±SD)	BMI (Km/m^2, means±SD)	Seminal leptin level (ng/ml, means±SD)	Serum leptin level (ng/ml, means±SD)	Correlations between seminal leptin and sperm parameters	Correlations between serum leptin and sperm parameters	NOS
Abokallal	2020	Iraq	case-control	varicocele with oligozoospermia (n=13)	normal fertile subjects (n=14)	patients: 25.30 ±2.88; controls: 31.84±1.60	patients: 27.85 ± 1.30; controls: 26.54±0.91	patients: 0.38 ±0.07; controls: 0.31 ±0.02	NA	NA	NA	6
Chen	2008	China	case-control	varicocele with infertility (n=40)	normal fertile subjects (n=25)	NA	patients: 22.22 ± 2.95; controls: 22.66 ± 3.14	patients: 4.26 ±1.88; controls: 1.74 ±0.87	patients:6.94±2.03; controls:6.50±1.73	volume: NA; concentration: r=-0.632(p=0.000); progressive motility: r= -0.635(p<0.000); normal morphology: NA	NA	9
El Taieb	2018	Egypt	case-control	varicocele with asthenozoospermia (n=36)	normal fertile subjects (n=30)	patients: 32.06 ± 3.3; controls: 32.27 ± 3.1	patients: 22.94 ± 3.1; controls: 21.61 ± 2.4	patients: 4.16 ± 0.7; controls: 2.12 ± 0.1	patients:13.84±3.7; controls:3.96 ± 0.2	volume: r=-0.32(p=0.004); concentration: r=-0.702(p<0.001); progressive motility: r= -0.929(p<0.001); normal morphology: r= -0.711(p<0.001)	volume: r=-0.372(p=0.001); concentration: r=-0.625(p<0.001); progressive motility: r= -0.87(p<0.001); normal morphology: r= -0.645(p<0.001)	9
Ni	2014	China	case-control	varicocele with infertility (n=42)	normal fertile subjects (n=10)	NA	patients: 23.45 ± 0.57; controls: 21.83 ± 1.36	patients: 3.01±1.23; controls: 1.79±0.42	patients:6.44±0.99; controls:6.39±0.78	volume: NA; concentration: rs=-0.187(p<0.05); progressive motility: rs= -0.234(p<0.01); normal morphology: NA	NA	9
Wang	2014	China	case-control	varicocele with infertility (n=74)	normal fertile subjects (n=40)	patients:29.76±13.18; controls: 28.83±5.35	patients: 22.31 ± 0.85; controls: 22.41 ± 1.28	patients: 3.20 ±0.31; controls: 1.69 ±0.11	NA	NA	NA	9
